# Supplementary material for: Synthesis of 3-Methoxy-6- [(2, 4, 6-trimethyl-phenylamino)-methyl]-phenol Schiff base characterized by spectral, in-silco and in-vitro studies
Source: Heliyon. 2022 Aug 5;8(8):e10070. doi: 10.1016/j.heliyon.2022.e10070 (PMC9396558; doi:10.1016/j.heliyon.2022.e10070)
Supplement: cif [file mmc2.zip]

Archive with 1 entries (1 files):
- hly_00010070_cif_mmc2.rar
